# Supplementary material for: Comparison of Antifungal Activity of Bacillus Strains against Fusarium graminearum In Vitro and In Planta
Source: Plants (Basel). 2022 Jul 31;11(15):1999. doi: 10.3390/plants11151999 (PMC9370729; doi:10.3390/plants11151999)
Supplement: Supplementary file 1 [file plants-11-01999-s001.zip]

Archive with 1 entries (1 files):
- plants-1840967-Supplemental Figure .pdf
